# Supplementary material for: A 1980–2018 global fire danger re-analysis dataset for the Canadian Fire Weather Indices
Source: Sci Data. 2019 Feb 26;6:190032. doi: 10.1038/sdata.2019.32 (PMC6390706; doi:10.1038/sdata.2019.32)
Supplement: Supplementary file 1 [file sdata201932-isa1.zip]

Archive with 3 entries (3 files):
- i_Investigation.txt
- s_Vitolo448A_study.txt
- a_Vitolo448A_assay.txt
