# Supplementary material for: A 1980–2018 global fire danger re-analysis dataset for the Canadian Fire Weather Indices
Source: Sci Data. 2019 Feb 26;6:190032. doi: 10.1038/sdata.2019.32 (PMC6390706; doi:10.1038/sdata.2019.32)
Supplement: Supplementary file 1 [file sdata201932-isa1.zip › i_Investigation.txt]

# Investigation File generated for Scientific Data with Investigation File Authoring Tool version 0.1.0 on 30/01/2019 - This metadata file is CC0
ONTOLOGY SOURCE REFERENCE
Term Source Name	OMIT	ERO	NIFCELL	IAO	ENVO	OBI
Term Source File	http://data.bioontology.org/ontologies/OMIT	http://data.bioontology.org/ontologies/ERO	http://data.bioontology.org/ontologies/NIFCELL	http://data.bioontology.org/ontologies/IAO	http://data.bioontology.org/ontologies/ENVO	http://data.bioontology.org/ontologies/OBI
Term Source Version	OBO 4.0-12122013-2338	2013-08-02	v.1.10 - July 17, 2013	2015-02-23		2014-08-18
Term Source Description	Ontology for MicroRNA Target	Eagle-I Research Resource Ontology	Neuroscience Information Framework (NIF) Cell Ontology	Information Artifact Ontology	Environment Ontology	Ontology for Biomedical Investigations
INVESTIGATION
Investigation Identifier
Investigation Title
Investigation Description
Investigation Submission Date
Investigation Public Release Date
INVESTIGATION PUBLICATIONS
Investigation PubMed ID
Investigation Publication DOI
Investigation Publication Author List
Investigation Publication Title
Investigation Publication Status
Investigation Publication Status Term Accession Number
Investigation Publication Status Term Source REF
INVESTIGATION CONTACTS
Investigation Person Last Name
Investigation Person Mid Initials
Investigation Person First Name
Investigation Person Address
Investigation Person Phone
Investigation Person Fax
Investigation Person Email
Investigation Person Affiliation
Investigation Person Roles
Investigation Person Roles Term Accession Number
Investigation Person Roles Term Source REF
STUDY
Study Identifier	10.1038/sdata.2019.32
Study Title	A 1980–2018 global fire danger re-analysis dataset for the Canadian Fire Weather Indices
Study Submission Date	10/09/2018
Study Public Release Date	26/02/2019
Study Description	http://www.nature.com/articles/sdata201932#abstract
Study File Name	s_Vitolo448A_study.txt
Comment[Subject Keywords]	/;//
Comment[Manuscript Licence]	CC BY-4.0
Comment[Experimental Metadata Licence]	CC0
Comment[Supplementary Information File Name]	
Comment[Supplementary Information File Type]	x-zip-compressed
Comment[Supplementary Information File URL]	http://www.nature.com/articles/sdata201932#supplementary-information
Comment[Data Repository]	Zenodo;Zenodo;Zenodo;Zenodo;Zenodo;Zenodo;Zenodo
Comment[Data Record Accession]	doi:10.5281/zenodo.1068893;doi:10.5281/zenodo.1068891;doi:10.5281/zenodo.1068896;doi:10.5281/zenodo.1068887;doi:10.5281/zenodo.1068808;doi:10.5281/zenodo.1065400;doi:10.5281/zenodo.1095090
Comment[Data Record URI]	https://doi.org/10.5281/zenodo.1068893;https://doi.org/10.5281/zenodo.1068891;https://doi.org/10.5281/zenodo.1068896;https://doi.org/10.5281/zenodo.1068887;https://doi.org/10.5281/zenodo.1068808;https://doi.org/10.5281/zenodo.1065400;https://doi.org/10.5281/zenodo.1095090
STUDY DESIGN DESCRIPTORS
Study Design Type	longitudinal study design	data integration objective
Study Design Type Term Accession Number	""	ERO:0100092
Study Design Type Term Source REF	""	ERO
STUDY PUBLICATIONS
Study PubMed ID	""
Study Publication DOI	doi:10.1371/journal.pone.0189419
Study Publication Author List	""
Study Publication Title	""
Study Publication Status	published
Study Publication Status Term Accession Number	
Study Publication Status Term Source REF	
STUDY FACTORS
Study Factor Name	day	geographic location
Study Factor Type	temporal_interval	geographic location
Study Factor Type Term Accession Number	http://www.ifomis.org/bfo/1.1/span#TemporalInterval	GAZ:00000448
Study Factor Type Term Source REF	NIFCELL	IAO
STUDY ASSAYS
Study Assay Measurement Type	wildfire
Study Assay Measurement Type Term Accession Number	ENVO:01000787
Study Assay Measurement Type Term Source REF	ENVO
Study Assay Technology Type	digital curation
Study Assay Technology Type Term Accession Number	OBI:0302914
Study Assay Technology Type Term Source REF	OBI
Study Assay Technology Platform	""
Study Assay File Name	a_Vitolo448A_assay.txt
STUDY PROTOCOLS
Study Protocol Name	Source data acquisition	Data processing
Study Protocol Type	information acquisition	data transformation
Study Protocol Type Term Accession Number	OBI:0600013	OBI:0200000
Study Protocol Type Term Source REF	OBI	ERO
Study Protocol Description		
Study Protocol URI	""	""
Study Protocol Version		
Study Protocol Parameters Name	""	""
Study Protocol Parameters Name Term Accession Number	""	""
Study Protocol Parameters Name Term Source REF	""	""
Study Protocol Components Name	""	""
Study Protocol Components Type	""	""
Study Protocol Components Type Term Accession Number	""	""
Study Protocol Components Type Term Source REF	""	""
STUDY CONTACTS
Study Person Last Name	Vitolo	Di Giuseppe	Krzeminski	San-Miguel-Ayanz
Study Person First Name	Claudia	Francesca	Blazej	Jesus
Study Person Mid Initials				
Study Person Email	claudia.vitolo@ecmwf.int	francesca.digiuseppe@ecmwf.int	""	""
Study Person Phone				
Study Person Fax				
Study Person Address				
Study Person Affiliation	European Centre for Medium-range Weather Forecasts, Reading, UK	European Centre for Medium-range Weather Forecasts, Reading, UK	European Centre for Medium-range Weather Forecasts, Reading, UK	European Commission, Joint Research Centre, Ispra, Italy
Study Person Roles				
Study Person Roles Term Accession Number				
Study Person Roles Term Source REF				
Comment[Study Person ORCID]	0000-0002-4252-1176			
Comment[Funder]				
Comment[FundRef ID]				
Comment[Funder Term Source REF]				
Comment[Grant Identifier]				
