# Supplementary material for: A 1980–2018 global fire danger re-analysis dataset for the Canadian Fire Weather Indices
Source: Sci Data. 2019 Feb 26;6:190032. doi: 10.1038/sdata.2019.32 (PMC6390706; doi:10.1038/sdata.2019.32)
Supplement: Supplementary file 1 [file sdata201932-isa1.zip › s_Vitolo448A_study.txt]

Source Name	Characteristics[geographical location]	Term Source REF	Term Accession Number	Characteristics[environment type]	Term Source REF	Term Accession Number	Protocol REF	Sample Name	Factor Value[day]	Factor Value[geographic location]
weather forcings from the ECMWF ERA-Interim reanalysis dataset	Earth (Planet)	OMIT	OMIT:0018724	forest	ENVO	ENVO:00000111	Source data acquisition	FWI Indeces	1980/2018	
