# Supplementary material for: A 1980–2018 global fire danger re-analysis dataset for the Canadian Fire Weather Indices
Source: Sci Data. 2019 Feb 26;6:190032. doi: 10.1038/sdata.2019.32 (PMC6390706; doi:10.1038/sdata.2019.32)
Supplement: Supplementary file 1 [file sdata201932-isa1.zip › a_Vitolo448A_assay.txt]

Sample Name	Protocol REF	Assay Name	Raw Data File	Comment[Data Repository]	Comment[Data Record Accession]	Comment[Data Record URI]
FWI Indeces	Data processing	Fine Fuel Moisture Code - ERA-Interim	Fine Fuel Moisture Code - ERA-Interim	Zenodo	doi:10.5281/zenodo.1068893	https://doi.org/10.5281/zenodo.1068893
FWI Indeces	Data processing	Duff Moisture Code - ERA-Interim	Duff Moisture Code - ERA-Interim	Zenodo	doi:10.5281/zenodo.1068891	https://doi.org/10.5281/zenodo.1068891
FWI Indeces	Data processing	Drought Code - ERA-Interim	Drought Code - ERA-Interim	Zenodo	doi:10.5281/zenodo.1068896	https://doi.org/10.5281/zenodo.1068896
FWI Indeces	Data processing	Initial Spread Index - ERA-Interim	Initial Spread Index - ERA-Interim	Zenodo	doi:10.5281/zenodo.1068887	https://doi.org/10.5281/zenodo.1068887
FWI Indeces	Data processing	Build Up Index - ERA-Interim	Build Up Index - ERA-Interim	Zenodo	doi:10.5281/zenodo.1068808	https://doi.org/10.5281/zenodo.1068808
FWI Indeces	Data processing	Fire Weather Index - ERA-Interim	Fire Weather Index - ERA-Interim	Zenodo	doi:10.5281/zenodo.1065400	https://doi.org/10.5281/zenodo.1065400
FWI Indeces	Data processing	Daily Severity Rating - ERA-Interim	Daily Severity Rating - ERA-Interim	Zenodo	doi:10.5281/zenodo.1095090	https://doi.org/10.5281/zenodo.1095090
